# Supplementary material for: Clinical features and prognostic factors in Covid-19: A prospective cohort study
Source: eBioMedicine. 2021 May 14;67:103378. doi: 10.1016/j.ebiom.2021.103378 (PMC8118723; doi:10.1016/j.ebiom.2021.103378)
Supplement: Supplementary file 3 [file mmc3.xlsx]

## Sheet: Blad1
Agtmael	Michiel	van	Agtmael	Department of Infectious Diseases	Prof. dr.	M.A. van Agtmael	agtmael@amsterdamumc.nl
Algera	Anne Geke		Algera	Department of Intensive Care	Drs.	A.G. Algera	a.g.algera@amsterdamumc.nl
Appelman	Brent		Appelman	Department of Infectious Diseases	Drs.	B. Appelman	b.appelman@amsterdamumc.nl
Baarle	Frank	van	Baarle	Department of Intensive Care	Drs.	F.E.H.P. van Baarle	f.e.vanbaarle@amsterdamumc.nl
Bax	Diane		Bax	Experimental Immunology	Drs.	D.J.C. Bax	d.j.bax@amsterdamumc.nl
Beudel	Martijn		Beudel	Department of Neurology	Dr.	M. Beudel	m.beudel@amsterdamumc.nl
Bogaard	Harm Jan		Bogaard	Department of Pulmonology	Prof. dr.	H J Bogaard	hj.bogaard@amsterdamumc.nl
Bomers	Marije		Bomers	Department of Infectious Diseases	Dr.	M. Bomers	m.bomers@amsterdamumc.nl
Bonta	Peter		Bonta	Department of Pulmonology	Dr.	P.I. Bonta	p.i.bonta@amsterdamumc.nl
Bos	Lieuwe		Bos	Department of Intensive Care	Dr.	L.D.J. Bos	l.d.bos@amsterdamumc.nl
Botta	Michela		Botta	Department of Intensive Care	Drs.	M. Botta	m.botta@amsterdamumc.nl
Brabander	Justin	de	Brabander	Department of Infectious Diseases	Drs.	J. de Brabander	j.debrabander@amsterdamumc.nl
Bree	Godelieve		Bree	Department of Infectious Diseases	Dr.	G.J. de Bree	g.j.debree@amsterdamumc.nl
Bruin	Sanne	de	Bruin	Department of Intensive Care	Drs.	S. de Bruin	s.debruin1@amsterdamumc.nl
Buis	David T.P.		Buis	Deaprtment of Internal Medicine	Drs.	D.T.P. Buis	d.t.p.buis@amsterdamumc.nl
Bugiani	Marianna		Bugiani	Department of Pathology	Dr.	M. Bugiani	m.bugiani@amsterdamumc.nl
Bulle	Esther		Bulle	Department of Intensive Care	Drs.	E.B. Bulle	e.b.bulle@amsterdamumc.nl>,
Chouchane	Osoul		Chouchane	Department of Infectious Diseases	Drs.	O. Chouchane	o.chouchane@amsterdamumc.nl
Cloherty	Alex		Cloherty	Experimental Immunology	Drs.	A.P.M. Cloherty	a.p.cloherty@amsterdamumc.nl
Buis	David T.P.		Buis	Department of Infectious Diseases	Drs.	D.Buis	d.t.b.buis@amsterdamumumc.nl
de Rotte	Maurits C.F.J.		de Rotte	Department of Clinical Chemistry	dr.	M. C.F.J. de Rotte	m.derotte@amsterdamumc.nl
Dijkstra	Mirjam		Dijkstra	Department of Clinical Chemistry		M. Dijkstra	mirjam.dijkstra@amsterdamumc.nl
Dongelmans	Dave A.		Dongelmans	Department of Intensive Care	Dr.	D.A. Dongelmans	d.a.dongelmans@amsterdamumc.nl
Dujardin	Romein W.G.		Dujardin	Department of Intensive Care		R.W.G Dujardin	r.w.dujardin@amsterdamumc.nl
Elbers	Paul		Elbers	Department of Intensive Care	Dr.	P.E. Elbers	p.elbers@amsterdamumc.nl
Fleuren	Lucas		Fleuren	Department of Intensive Care	Drs.	L.M. Fleuren	l.fleuren@amsterdamumc.nl
Geerlings	Suzanne		Geerlings	Department of Infectious Diseases	Prof. dr.	S.E. Geerlings	s.e.geerlings@amsterdamumc.nl
Geijtenbeek	Theo		Geijtenbeek	Department of Experimental Immunology	Prof. dr	T.B.H. Geijtenbeek	t.b.geijtenbeek@amsterdamumc.nl
Girbes	Armand		Girbes	Department of intensive care	Prof. dr.	A.R.J. Girbes	arj.girbes@amsterdamumc.nl
Goorhuis	Bram		Goorhuis	Department of Infectious Diseases	Dr.	A. Goorhuis	a.goorhuis@amsterdamumc.nl
Grobusch	Martin P.		Grobusch	Department of Infectious Diseases	Prof. dr.	M.P. Grobusch	m.p.grobusch@amsterdamumc.nl
Hafkamp	Florianne		Hafkamp	Department of Experimental Immunology	Drs.	F.M.J. Hafkamp	f.m.hafkamp@amsterdamumc.nl
Hagens	Laura		Hagens	Department of Intensive Care	Drs.	L.A. Hagens	l.a.hagens@amsterdamumc.nl
Hamann	Jorg		Hamann	Amsterdam UMC Biobank Core Facility	Dr.	J. Hamann	j.hamann@amsterdamumc.nl
Harris	Vanessa		Harris	Department of Infectious Diseases	Dr.	V. C. Harris	v.c.harris@amsterdamumc.nl
Hemke	Robert		Hemke	Department of Radiology	Dr.	R. Hemke	r.hemke@amsterdamumc.nl
Hermans	Sabine M.		Hermans	Department of Infectious Diseases	Dr.	S.M. Hermans	s.m.hermans@amsterdamumc.nl
Heunks	Leo		Heunks	Department of Intensive Care	Dr.	L.M.A. Heunks	l.heunks@amsterdamumc.nl
Hollmann	Markus		Hollmann	Department of Anesthesiology	Prof. dr.	m.w.Hollmann	m.w.hollmann@amsterdamumc.nl
Horn	Janneke		Horn	Department of Intensive Care	Dr.	J. Horn	j.horn@amsterdamumc.nl
Hovius	Joppe W.		Hovius	Department of Infectious Diseases	Prof. dr.	J.W. Hovius	j.w.hovius@amsterdamumc.nl
Jong	Menno D.	de	Jong	Department of Medical Microbiology	Prof. dr.	M.D. de Jong	m.d.dejong@amsterdamumc.nl
Koning	Rutger		Koning	Department of Neurology	Drs.	R. Koing	r.koning1@amsterdamumc.nl
Lim	Endry H.T.		Lim	Department of Intensive Care	Drs.	E.H.T. Lim	e.lim@amsterdamumc.nl
Mourik	Niels	van	Mourik	Department of Intensive Care	Drs.	N. van Mourik	n.vanmourik@amsterdamumc.nl
Nellen	Jeannine		Nellen	Department of Infectious Diseases	Dr.	J.F Nellen	f.j.nellen@amc.uva.nl
Nossent	Esther J.		Nossent	Department of Pulmonology	Dr.	E.J. Nossent	e.j.nossent2amsterdamumc.nl
Paulus	Frederique		Paulus	Department of Intensive Care	Dr.	F. Paulus	f.paulus@amsterdamumc.nl
Peters	Edgar		Peters	Department of Infectious Diseases	peter	E. Peters	e.peters@amsterdamumc.nl
Piña-Fuentes	Dan A.I.		Piña-Fuentes	Department of Neurology	Drs.	D.Piña-Fuentes	d.a.i.pinafuentes@amsterdamumc.nl
Poll	Tom	van der	Poll	Department of Infectious Diseases	Prof. dr	T. van der Poll	t.vanderpoll@amsterdamumc.nl
Preckel	Bennedikt		Preckel	Department of Anesthesiology	Prof. dr.	b.preckel	b.preckel@amsterdamumc.nl
Prins	Jan M.		Prins	Department of Infectious Diseases	Prof. dr.	J.M. Prins	j.m.prins@amc.uva.nl
Raasveld	Jorinde		Raasveld	Department of Intensive Care	Drs.	s.j.raasveld	s.j.raasveld@amsterdamumc.nl
Reijnders	Tom		Reijnders	Department of Infectious Diseases	Drs.	T.D.Y. Reijnders	t.d.reijnders@amsterdamumc.nl
Schinkel	Michiel		Schinkel	Department of Infectious Diseases	Drs.	M. Schinkel	m.schinkel@amsterdamumc.nl
Schrauwen	Femke A.P.		Schrauwen	Department of Clinical Chemistry		F.A.P. Schrauwen	f.a.schrauwen@amsterdamumc.nl
Schultz	Marcus J.		Schultz	Department of Intensive Care	Prof. dr	M.J. Schultz	m.j.schultz@amsterdamumc.nl
Schuurmans	Alex		Schuurmans	Department of Internal Medicine	Drs.	A.R. Schuurman	a.r.schuurman@amsterdamumc.nl
Schuurmans	Jaap		Schuurmans	Department of Intensive Care	Drs.	J. Schuurmans	j.schuurmans2@amsterdamumc.nl
Sigaloff	Kim		Sigaloff	Department of Infectious Diseases	Dr.	K. Sigaloff	k.sigaloff@amsterdamumc.nl
Slim	Marleen A.		Slim	Department of Intensive Care and Infectious Diseases	Drs.	M.A. Slim	m.a.slim@amsterdamumc.nl
Smeele	Patrick		Smeele	Department of Pulmonology	Drs.	P. Smeele	p.smeele@amsterdamumc.nl
Smit	Marry		Smit	Department of Intensive Care	Drs.	M.R. Smit	m.r.smit@amsterdamumc.nl
Stijnis	Cornelis S.		Stijnis	Department of Infectious Diseases	Dr.	C. Stijnis	c.stijnis@amsterdamumc.nl
Stilma	Willemke		Stilma	Department of Intensive Care	Drs.	W. Stilma	w.stilma@hva.nl
Teunissen	Charlotte		Teunissen	Neurochemical Laboratory	Prof. dr.	C.E. Teunissen	c.teunissen@amsterdamumc.nl
Thoral	Patrick		Thoral	Department of Intensive Care	Drs.	P. Thoral	p.thoral@amsterdamumc.nl
Tsonas	Anissa M.		Tsonas	Department of Intensive Care	Drs.	A.M. Tsonas	a.m.tsonas@amsterdamumc.nl
Tuinman	Pieter R.		Tuinman	Department of Intensive Care	Dr.	P.R. Tuinman	p.tuinman@amsterdamumc.nl
Valk	Marc	van der	Valk	Department of Infectious Diseases	Dr.	M. van der Valk	m.vandervalk@amsterdamumc.nl
Veelo	Denise		Veelo	Department of Anesthesiology	Dr.	d.p.veelo	d.p.veelo@amsterdamumc.nl
Volleman	Carolien		Volleman	Department of Intensive Care		C. Volleman	c.volleman@amsterdamumc.nl
Vries	Heder	de	Vries	Department of Intensive Care	Drs.	H. de Vries	h.vries@amsterdamumc.nl
Vught	Lonneke A.		Vught	Department of Intensive Care and Infectious Diseases	Dr.	L.A. van Vught	l.a.vanvught@amsterdamumc.nl
Vugt	Michèle	van	Vugt	Department of Infectious Diseases	Prof. dr.	M. van Vugt	m.vanvugt@amsterdamumc.nl
Wouters	Dorien		Wouters	Department of Clinical Chemistry		D. Wouters	d.wouters@amsterdamumc.nl
Zwinderman	A. H (Koos)		Zwinderman	Department of Clinical Epidemiology, Biostatistics and Bioinformatics	Prof. dr	A.H. Zwinderman	a.h.zwinderman@amsterdamumc.nl
Brouwer	Matthijs C.		Brouwer	Department of Neurology	Dr.	M.C. Brouwer	m.c.brouwer@amsterdamumc.nl
Wiersinga	W. Joost		Wiersinga	Department of Infectious Diseases	Prof. dr	W.J. Wiersinga	w.j.wiersinga@amsterdamumc.nl
Vlaar	Alexander P.J.		Vlaar	Deparment of Intensive Care	Dr.	A.P.J. Vlaar	a.p.vlaar@amsterdamumc.nl
Beek	Diederik	van de	Beek	Department of Neurology	Prof. dr	D. van de Beek	d.vandebeek@amsterdamumc.nl	PI
